# Supplementary material for: Effectiveness of Herbal Essential Oils as Single and Combined Repellents against Aedes aegypti, Anopheles dirus and Culex quinquefasciatus (Diptera: Culicidae)
Source: Insects. 2022 Jul 21;13(7):658. doi: 10.3390/insects13070658 (PMC9322308; doi:10.3390/insects13070658)
Supplement: Supplementary file 1 [file insects-13-00658-s001.zip]

Archive with 1 entries (1 files):
- insects-1783805-supplementary.pdf
